# Supplementary material for: Vasomotor Dysfunction in Patients with Ischemia and Non-Obstructive Coronary Artery Disease: Current Diagnostic and Therapeutic Strategies
Source: Biomedicines. 2021 Nov 26;9(12):1774. doi: 10.3390/biomedicines9121774 (PMC8698648; doi:10.3390/biomedicines9121774)
Supplement: Supplementary file 1 [file biomedicines-09-01774-s001.zip]

Archive with 1 entries (1 files):
- biomedicines-1442566-supplementary.pdf
